# Supplementary material for: Ochraceopyronide, a Rare α-Pyrone-C-lyxofuranoside from a Soil-Derived Fungus Aspergillus ochraceopetaliformis
Source: Molecules. 2021 Jun 29;26(13):3976. doi: 10.3390/molecules26133976 (PMC8271807; doi:10.3390/molecules26133976)
Supplement: Supplementary file 1 [file molecules-26-03976-s001.zip]

Archive with 1 entries (1 files):
- molecules-1250891-supplementary.pdf
